# Supplementary material for: Laser-Driven Rapid Synthesis of Metal-Organic Frameworks and Investigation of UV-NIR Optical Absorption, Luminescence, Photocatalytic Degradation, and Gas and Ion Adsorption Properties
Source: Polymers (Basel). 2024 Jan 12;16(2):217. doi: 10.3390/polym16020217 (PMC10820686; doi:10.3390/polym16020217)
Supplement: Supplementary file 1 [file polymers-16-00217-s001.zip]

Archive with 4 entries (4 files):
- cavity.mov
- polymers-2743547-supplementary.pdf
- site5.mov
- site6.mov
